# Supplementary material for: Crystal-confined freestanding ionic liquids for reconfigurable and repairable electronics
Source: Nat Commun. 2019 Feb 1;10:547. doi: 10.1038/s41467-019-08433-5 (PMC6358609; doi:10.1038/s41467-019-08433-5)
Supplement: Supplementary file 6 — Source Data [file 41467_2019_8433_MOESM6_ESM.zip]

Archive with 2 entries (2 files):
- X-ray Data.cif
- X-ray Data.rtf
