# Supplementary material for: Crystal-confined freestanding ionic liquids for reconfigurable and repairable electronics
Source: Nat Commun. 2019 Feb 1;10:547. doi: 10.1038/s41467-019-08433-5 (PMC6358609; doi:10.1038/s41467-019-08433-5)
Supplement: Supplementary file 6 — Source Data [file 41467_2019_8433_MOESM6_ESM.zip › X-ray Data.cif]

 
data_1 
  
_audit_creation_method            SHELXL-97 
_chemical_name_systematic 
; 
 ? 
; 
_chemical_name_common             ? 
_chemical_melting_point           ? 
_chemical_formula_moiety          ? 
_chemical_formula_sum 
 'C24 H33 N4 O3' 
_chemical_formula_weight          425.54 
  
loop_ 
 _atom_type_symbol 
 _atom_type_description 
 _atom_type_scat_dispersion_real 
 _atom_type_scat_dispersion_imag 
 _atom_type_scat_source 
 'C'  'C'   0.0033   0.0016 
 'International Tables Vol C Tables 4.2.6.8 and 6.1.1.4' 
 'H'  'H'   0.0000   0.0000 
 'International Tables Vol C Tables 4.2.6.8 and 6.1.1.4' 
 'N'  'N'   0.0061   0.0033 
 'International Tables Vol C Tables 4.2.6.8 and 6.1.1.4' 
 'O'  'O'   0.0106   0.0060 
 'International Tables Vol C Tables 4.2.6.8 and 6.1.1.4' 
  
_symmetry_cell_setting            Monoclinic 
_symmetry_space_group_name_H-M    P2(1)/c 
  
loop_ 
 _symmetry_equiv_pos_as_xyz 
 'x, y, z' 
 '-x, y+1/2, -z+1/2' 
 '-x, -y, -z' 
 'x, -y-1/2, z-1/2' 
  
_cell_length_a                    24.520(2) 
_cell_length_b                    6.4191(4) 
_cell_length_c                    15.1549(13) 
_cell_angle_alpha                 90.00 
_cell_angle_beta                  98.057(3) 
_cell_angle_gamma                 90.00 
_cell_volume                      2361.8(3) 
_cell_formula_units_Z             4 
_cell_measurement_temperature     150(2) 
_cell_measurement_reflns_used     5532 
_cell_measurement_theta_min       2.52 
_cell_measurement_theta_max       26.26 
  
_exptl_crystal_description        Plate 
_exptl_crystal_colour             yellow 
_exptl_crystal_size_max           0.35 
_exptl_crystal_size_mid           0.20 
_exptl_crystal_size_min           0.10 
_exptl_crystal_density_meas       ? 
_exptl_crystal_density_diffrn     1.197 
_exptl_crystal_density_method     'not measured' 
_exptl_crystal_F_000              916 
_exptl_absorpt_coefficient_mu     0.080 
_exptl_absorpt_correction_type    multi-scan 
_exptl_absorpt_correction_T_min   0.9725 
_exptl_absorpt_correction_T_max   0.9920 
_exptl_absorpt_process_details    sadabs 
  
_exptl_special_details 
; 
 ? 
; 
  
_diffrn_ambient_temperature       150(2) 
_diffrn_radiation_wavelength      0.71073 
_diffrn_radiation_type            MoK\a 
_diffrn_radiation_source          'fine-focus sealed tube' 
_diffrn_radiation_monochromator   graphite 
_diffrn_measurement_device_type   'Bruker APEX-II CCD' 
_diffrn_measurement_method        '\f and \w scans' 
_diffrn_detector_area_resol_mean  ? 
_diffrn_reflns_number             40303 
_diffrn_reflns_av_R_equivalents   0.1298 
_diffrn_reflns_av_sigmaI/netI     0.0580 
_diffrn_reflns_limit_h_min        -30 
_diffrn_reflns_limit_h_max        30 
_diffrn_reflns_limit_k_min        -7 
_diffrn_reflns_limit_k_max        8 
_diffrn_reflns_limit_l_min        -18 
_diffrn_reflns_limit_l_max        18 
_diffrn_reflns_theta_min          2.52 
_diffrn_reflns_theta_max          26.41 
_reflns_number_total              4832 
_reflns_number_gt                 3129 
_reflns_threshold_expression      >2sigma(I) 
  
_computing_data_collection        'Bruker APEX2' 
_computing_cell_refinement        'Bruker SAINT' 
_computing_data_reduction         'Bruker SAINT' 
_computing_structure_solution     'SHELXS-97 (Sheldrick, 2008)' 
_computing_structure_refinement   'SHELXL-97 (Sheldrick, 2008)' 
_computing_molecular_graphics     'Bruker SHELXTL' 
_computing_publication_material   'Bruker SHELXTL' 
  
_refine_special_details 
; 
 Refinement of F^2^ against ALL reflections.  The weighted R-factor wR and 
 goodness of fit S are based on F^2^, conventional R-factors R are based 
 on F, with F set to zero for negative F^2^. The threshold expression of 
 F^2^ > 2sigma(F^2^) is used only for calculating R-factors(gt) etc. and is 
 not relevant to the choice of reflections for refinement.  R-factors based 
 on F^2^ are statistically about twice as large as those based on F, and R- 
 factors based on ALL data will be even larger. 
; 
  
_refine_ls_structure_factor_coef  Fsqd 
_refine_ls_matrix_type            full 
_refine_ls_weighting_scheme       calc 
_refine_ls_weighting_details 
 'calc w=1/[\s^2^(Fo^2^)+(0.0802P)^2^+2.1332P] where P=(Fo^2^+2Fc^2^)/3' 
_atom_sites_solution_primary      direct 
_atom_sites_solution_secondary    difmap 
_atom_sites_solution_hydrogens    geom 
_refine_ls_hydrogen_treatment     mixed 
_refine_ls_extinction_method      none 
_refine_ls_extinction_coef        ? 
_refine_ls_number_reflns          4832 
_refine_ls_number_parameters      283 
_refine_ls_number_restraints      0 
_refine_ls_R_factor_all           0.1077 
_refine_ls_R_factor_gt            0.0607 
_refine_ls_wR_factor_ref          0.1777 
_refine_ls_wR_factor_gt           0.1516 
_refine_ls_goodness_of_fit_ref    1.023 
_refine_ls_restrained_S_all       1.023 
_refine_ls_shift/su_max           0.059 
_refine_ls_shift/su_mean          0.001 
  
loop_ 
 _atom_site_label 
 _atom_site_type_symbol 
 _atom_site_fract_x 
 _atom_site_fract_y 
 _atom_site_fract_z 
 _atom_site_U_iso_or_equiv 
 _atom_site_adp_type 
 _atom_site_occupancy 
 _atom_site_symmetry_multiplicity 
 _atom_site_calc_flag 
 _atom_site_refinement_flags 
 _atom_site_disorder_assembly 
 _atom_site_disorder_group 
C1 C 0.27952(10) 0.9135(4) 0.62535(16) 0.0188(5) Uani 1 1 d . . . 
C2 C 0.36675(10) 0.7959(4) 0.70298(16) 0.0206(5) Uani 1 1 d . . . 
H2 H 0.3911 0.6840 0.7215 0.025 Uiso 1 1 calc R . . 
C3 C 0.38346(10) 1.0022(4) 0.72700(16) 0.0187(5) Uani 1 1 d . . . 
C4 C 0.15765(10) 0.6780(4) 0.51607(16) 0.0212(6) Uani 1 1 d . . . 
C5 C 0.31661(10) 0.7524(4) 0.65392(16) 0.0209(6) Uani 1 1 d . . . 
H5 H 0.3069 0.6121 0.6391 0.025 Uiso 1 1 calc R . . 
C6 C 0.27888(10) 0.8435(4) 0.87223(17) 0.0234(6) Uani 1 1 d . . . 
H6A H 0.2805 0.9030 0.8124 0.028 Uiso 1 1 calc R . . 
H6B H 0.2477 0.9096 0.8964 0.028 Uiso 1 1 calc R . . 
C7 C 0.29543(10) 1.1184(4) 0.64733(17) 0.0235(6) Uani 1 1 d . . . 
H7 H 0.2711 1.2294 0.6276 0.028 Uiso 1 1 calc R . . 
C8 C 0.34569(10) 1.1629(4) 0.69705(18) 0.0241(6) Uani 1 1 d . . . 
H8 H 0.3551 1.3036 0.7114 0.029 Uiso 1 1 calc R . . 
C9 C 0.26858(10) 0.6114(4) 0.86343(17) 0.0228(6) Uani 1 1 d . . . 
H9A H 0.2692 0.5494 0.9234 0.027 Uiso 1 1 calc R . . 
H9B H 0.2982 0.5457 0.8350 0.027 Uiso 1 1 calc R . . 
C10 C 0.37312(10) 0.7672(4) 0.95290(17) 0.0243(6) Uani 1 1 d . . . 
H10 H 0.3756 0.6271 0.9336 0.029 Uiso 1 1 calc R . . 
C11 C 0.12427(11) 0.8430(4) 0.48165(18) 0.0270(6) Uani 1 1 d . . . 
H11 H 0.1379 0.9816 0.4867 0.032 Uiso 1 1 calc R . . 
C12 C 0.21287(10) 0.5682(4) 0.80743(18) 0.0258(6) Uani 1 1 d . . . 
H12A H 0.1840 0.6466 0.8328 0.031 Uiso 1 1 calc R . . 
H12B H 0.2138 0.6199 0.7461 0.031 Uiso 1 1 calc R . . 
C13 C 0.19770(11) 0.3388(4) 0.80332(18) 0.0264(6) Uani 1 1 d . . . 
H13A H 0.1993 0.2847 0.8648 0.032 Uiso 1 1 calc R . . 
H13B H 0.2253 0.2617 0.7742 0.032 Uiso 1 1 calc R . . 
C14 C 0.34250(11) 1.0819(4) 0.97206(18) 0.0285(6) Uani 1 1 d . . . 
H14 H 0.3194 1.2013 0.9680 0.034 Uiso 1 1 calc R . . 
C15 C 0.12681(10) 0.0686(4) 0.73847(18) 0.0267(6) Uani 1 1 d . . . 
H15A H 0.1312 -0.0025 0.7970 0.032 Uiso 1 1 calc R . . 
H15B H 0.1533 0.0055 0.7027 0.032 Uiso 1 1 calc R . . 
C16 C 0.14057(11) 0.2969(4) 0.75279(18) 0.0281(6) Uani 1 1 d . . . 
H16A H 0.1129 0.3609 0.7860 0.034 Uiso 1 1 calc R . . 
H16B H 0.1376 0.3663 0.6940 0.034 Uiso 1 1 calc R . . 
C17 C 0.08406(11) 0.4391(4) 0.46691(19) 0.0308(7) Uani 1 1 d . . . 
H17 H 0.0703 0.3006 0.4621 0.037 Uiso 1 1 calc R . . 
C18 C 0.13743(11) 0.4757(4) 0.50750(17) 0.0256(6) Uani 1 1 d . . . 
H18 H 0.1602 0.3622 0.5295 0.031 Uiso 1 1 calc R . . 
C19 C 0.07134(11) 0.8045(4) 0.44024(18) 0.0292(6) Uani 1 1 d . . . 
H19 H 0.0489 0.9172 0.4163 0.035 Uiso 1 1 calc R . . 
C20 C 0.05071(11) 0.6030(4) 0.43325(18) 0.0290(6) Uani 1 1 d . . . 
H20 H 0.0141 0.5777 0.4057 0.035 Uiso 1 1 calc R . . 
C21 C 0.39315(12) 1.0656(4) 1.01922(19) 0.0303(6) Uani 1 1 d . . . 
H21 H 0.4124 1.1712 1.0548 0.036 Uiso 1 1 calc R . . 
C22 C 0.46397(11) 0.7780(5) 1.04786(19) 0.0309(7) Uani 1 1 d . . . 
H22A H 0.4566 0.6624 1.0867 0.046 Uiso 1 1 calc R . . 
H22B H 0.4857 0.8848 1.0832 0.046 Uiso 1 1 calc R . . 
H22C H 0.4846 0.7264 1.0014 0.046 Uiso 1 1 calc R . . 
C23 C 0.06871(11) 0.0314(4) 0.6915(2) 0.0313(7) Uani 1 1 d . . . 
H23A H 0.0649 0.0969 0.6318 0.038 Uiso 1 1 calc R . . 
H23B H 0.0423 0.1004 0.7258 0.038 Uiso 1 1 calc R . . 
C24 C 0.05384(12) -0.1983(5) 0.6809(2) 0.0366(7) Uani 1 1 d . . . 
H24A H 0.0786 -0.2664 0.6444 0.055 Uiso 1 1 calc R . . 
H24B H 0.0157 -0.2120 0.6518 0.055 Uiso 1 1 calc R . . 
H24C H 0.0576 -0.2645 0.7397 0.055 Uiso 1 1 calc R . . 
N1 N 0.21229(8) 0.6991(3) 0.56172(14) 0.0225(5) Uani 1 1 d . . . 
N2 N 0.33054(8) 0.8934(3) 0.93085(14) 0.0226(5) Uani 1 1 d . . . 
N3 N 0.22651(8) 0.8865(3) 0.57776(13) 0.0210(5) Uani 1 1 d . . . 
N4 N 0.41161(9) 0.8685(3) 1.00625(14) 0.0245(5) Uani 1 1 d . . . 
O1 O 0.43120(7) 1.0412(3) 0.77369(12) 0.0245(4) Uani 1 1 d . . . 
H1 H 0.4307 1.1606 0.7962 0.037 Uiso 1 1 calc R . . 
O3 O 0.50042(7) 0.7252(3) 0.83553(12) 0.0282(5) Uani 1 1 d . . . 
O2 O 0.42494(7) 0.4106(3) 0.86971(13) 0.0303(5) Uani 1 1 d . . . 
  
loop_ 
 _atom_site_aniso_label 
 _atom_site_aniso_U_11 
 _atom_site_aniso_U_22 
 _atom_site_aniso_U_33 
 _atom_site_aniso_U_23 
 _atom_site_aniso_U_13 
 _atom_site_aniso_U_12 
C1 0.0191(12) 0.0206(13) 0.0174(12) -0.0002(10) 0.0052(10) -0.0014(10) 
C2 0.0187(13) 0.0183(13) 0.0251(13) 0.0002(10) 0.0042(10) 0.0025(10) 
C3 0.0177(13) 0.0189(13) 0.0202(13) -0.0006(10) 0.0050(10) -0.0024(10) 
C4 0.0188(13) 0.0267(14) 0.0181(12) -0.0019(11) 0.0026(10) -0.0019(11) 
C5 0.0235(14) 0.0170(13) 0.0228(13) -0.0033(10) 0.0051(11) -0.0006(10) 
C6 0.0215(13) 0.0254(14) 0.0232(14) 0.0021(11) 0.0026(11) 0.0037(11) 
C7 0.0250(14) 0.0194(13) 0.0260(14) 0.0027(11) 0.0025(11) 0.0011(11) 
C8 0.0253(14) 0.0160(13) 0.0306(14) 0.0009(11) 0.0017(11) -0.0028(10) 
C9 0.0241(14) 0.0222(14) 0.0223(13) 0.0017(11) 0.0042(11) 0.0026(11) 
C10 0.0259(14) 0.0219(13) 0.0250(14) -0.0021(11) 0.0028(11) 0.0033(11) 
C11 0.0277(15) 0.0217(14) 0.0307(15) 0.0010(12) 0.0007(12) -0.0037(11) 
C12 0.0255(14) 0.0253(14) 0.0263(14) 0.0031(11) 0.0031(11) 0.0013(11) 
C13 0.0259(14) 0.0262(14) 0.0271(14) 0.0009(11) 0.0044(11) 0.0013(11) 
C14 0.0344(16) 0.0153(13) 0.0357(16) -0.0008(12) 0.0045(13) 0.0017(11) 
C15 0.0231(14) 0.0270(15) 0.0300(15) -0.0025(12) 0.0035(11) 0.0025(11) 
C16 0.0279(15) 0.0262(15) 0.0295(15) -0.0018(12) 0.0015(12) 0.0017(12) 
C17 0.0339(16) 0.0229(14) 0.0341(16) -0.0036(12) -0.0003(12) -0.0077(12) 
C18 0.0261(15) 0.0229(14) 0.0267(15) -0.0031(11) -0.0004(12) 0.0000(11) 
C19 0.0272(15) 0.0274(15) 0.0318(15) 0.0011(12) -0.0005(12) -0.0002(12) 
C20 0.0232(14) 0.0349(17) 0.0280(15) -0.0031(12) 0.0002(11) -0.0046(12) 
C21 0.0353(16) 0.0209(14) 0.0349(16) -0.0026(12) 0.0063(13) -0.0057(12) 
C22 0.0253(15) 0.0350(16) 0.0312(15) 0.0001(13) 0.0001(12) 0.0028(12) 
C23 0.0291(15) 0.0303(16) 0.0333(16) -0.0023(13) 0.0005(12) 0.0005(12) 
C24 0.0370(17) 0.0362(17) 0.0360(17) -0.0022(14) 0.0025(13) -0.0078(13) 
N1 0.0236(12) 0.0225(12) 0.0213(11) -0.0019(9) 0.0029(9) -0.0021(9) 
N2 0.0252(12) 0.0210(11) 0.0220(11) 0.0011(9) 0.0049(9) 0.0002(9) 
N3 0.0221(11) 0.0229(12) 0.0181(11) -0.0002(9) 0.0033(9) -0.0025(9) 
N4 0.0255(12) 0.0238(12) 0.0245(12) 0.0006(9) 0.0049(9) 0.0002(9) 
O1 0.0207(10) 0.0171(9) 0.0346(11) -0.0054(8) 0.0003(8) -0.0017(7) 
O3 0.0286(10) 0.0259(10) 0.0294(10) 0.0013(8) 0.0015(8) 0.0021(8) 
O2 0.0308(11) 0.0235(10) 0.0370(11) -0.0033(8) 0.0060(9) 0.0020(8) 
  
_geom_special_details 
; 
 All esds (except the esd in the dihedral angle between two l.s. planes) 
 are estimated using the full covariance matrix.  The cell esds are taken 
 into account individually in the estimation of esds in distances, angles 
 and torsion angles; correlations between esds in cell parameters are only 
 used when they are defined by crystal symmetry.  An approximate (isotropic) 
 treatment of cell esds is used for estimating esds involving l.s. planes. 
; 
  
loop_ 
 _geom_bond_atom_site_label_1 
 _geom_bond_atom_site_label_2 
 _geom_bond_distance 
 _geom_bond_site_symmetry_2 
 _geom_bond_publ_flag 
C1 C7 1.399(3) . ? 
C1 C5 1.405(3) . ? 
C1 N3 1.406(3) . ? 
C2 C5 1.373(3) . ? 
C2 C3 1.419(3) . ? 
C2 H2 0.9500 . ? 
C3 O1 1.304(3) . ? 
C3 C8 1.418(3) . ? 
C4 C11 1.394(4) . ? 
C4 C18 1.390(4) . ? 
C4 N1 1.425(3) . ? 
C5 H5 0.9500 . ? 
C6 N2 1.477(3) . ? 
C6 C9 1.514(4) . ? 
C6 H6A 0.9900 . ? 
C6 H6B 0.9900 . ? 
C7 C8 1.381(4) . ? 
C7 H7 0.9500 . ? 
C8 H8 0.9500 . ? 
C9 C12 1.529(3) . ? 
C9 H9A 0.9900 . ? 
C9 H9B 0.9900 . ? 
C10 N4 1.324(3) . ? 
C10 N2 1.327(3) . ? 
C10 H10 0.9500 . ? 
C11 C19 1.382(4) . ? 
C11 H11 0.9500 . ? 
C12 C13 1.518(4) . ? 
C12 H12A 0.9900 . ? 
C12 H12B 0.9900 . ? 
C13 C16 1.523(4) . ? 
C13 H13A 0.9900 . ? 
C13 H13B 0.9900 . ? 
C14 C21 1.347(4) . ? 
C14 N2 1.374(3) . ? 
C14 H14 0.9500 . ? 
C15 C16 1.513(4) . ? 
C15 C23 1.519(4) . ? 
C15 H15A 0.9900 . ? 
C15 H15B 0.9900 . ? 
C16 H16A 0.9900 . ? 
C16 H16B 0.9900 . ? 
C17 C18 1.386(4) . ? 
C17 C20 1.385(4) . ? 
C17 H17 0.9500 . ? 
C18 H18 0.9500 . ? 
C19 C20 1.388(4) . ? 
C19 H19 0.9500 . ? 
C20 H20 0.9500 . ? 
C21 N4 1.367(3) . ? 
C21 H21 0.9500 . ? 
C22 N4 1.469(3) . ? 
C22 H22A 0.9800 . ? 
C22 H22B 0.9800 . ? 
C22 H22C 0.9800 . ? 
C23 C24 1.522(4) . ? 
C23 H23A 0.9900 . ? 
C23 H23B 0.9900 . ? 
C24 H24A 0.9800 . ? 
C24 H24B 0.9800 . ? 
C24 H24C 0.9800 . ? 
N1 N3 1.266(3) . ? 
O1 H1 0.8400 . ? 
  
loop_ 
 _geom_angle_atom_site_label_1 
 _geom_angle_atom_site_label_2 
 _geom_angle_atom_site_label_3 
 _geom_angle 
 _geom_angle_site_symmetry_1 
 _geom_angle_site_symmetry_3 
 _geom_angle_publ_flag 
C7 C1 C5 118.2(2) . . ? 
C7 C1 N3 116.4(2) . . ? 
C5 C1 N3 125.4(2) . . ? 
C5 C2 C3 122.2(2) . . ? 
C5 C2 H2 118.9 . . ? 
C3 C2 H2 118.9 . . ? 
O1 C3 C8 122.0(2) . . ? 
O1 C3 C2 121.5(2) . . ? 
C8 C3 C2 116.4(2) . . ? 
C11 C4 C18 119.4(2) . . ? 
C11 C4 N1 124.9(2) . . ? 
C18 C4 N1 115.6(2) . . ? 
C2 C5 C1 120.6(2) . . ? 
C2 C5 H5 119.7 . . ? 
C1 C5 H5 119.7 . . ? 
N2 C6 C9 112.7(2) . . ? 
N2 C6 H6A 109.1 . . ? 
C9 C6 H6A 109.1 . . ? 
N2 C6 H6B 109.1 . . ? 
C9 C6 H6B 109.1 . . ? 
H6A C6 H6B 107.8 . . ? 
C8 C7 C1 121.5(2) . . ? 
C8 C7 H7 119.3 . . ? 
C1 C7 H7 119.3 . . ? 
C7 C8 C3 121.1(2) . . ? 
C7 C8 H8 119.4 . . ? 
C3 C8 H8 119.4 . . ? 
C6 C9 C12 110.7(2) . . ? 
C6 C9 H9A 109.5 . . ? 
C12 C9 H9A 109.5 . . ? 
C6 C9 H9B 109.5 . . ? 
C12 C9 H9B 109.5 . . ? 
H9A C9 H9B 108.1 . . ? 
N4 C10 N2 108.8(2) . . ? 
N4 C10 H10 125.6 . . ? 
N2 C10 H10 125.6 . . ? 
C19 C11 C4 119.9(2) . . ? 
C19 C11 H11 120.0 . . ? 
C4 C11 H11 120.0 . . ? 
C13 C12 C9 113.2(2) . . ? 
C13 C12 H12A 108.9 . . ? 
C9 C12 H12A 108.9 . . ? 
C13 C12 H12B 108.9 . . ? 
C9 C12 H12B 108.9 . . ? 
H12A C12 H12B 107.8 . . ? 
C12 C13 C16 113.2(2) . . ? 
C12 C13 H13A 108.9 . . ? 
C16 C13 H13A 108.9 . . ? 
C12 C13 H13B 108.9 . . ? 
C16 C13 H13B 108.9 . . ? 
H13A C13 H13B 107.7 . . ? 
C21 C14 N2 107.1(2) . . ? 
C21 C14 H14 126.4 . . ? 
N2 C14 H14 126.4 . . ? 
C16 C15 C23 113.3(2) . . ? 
C16 C15 H15A 108.9 . . ? 
C23 C15 H15A 108.9 . . ? 
C16 C15 H15B 108.9 . . ? 
C23 C15 H15B 108.9 . . ? 
H15A C15 H15B 107.7 . . ? 
C15 C16 C13 114.4(2) . . ? 
C15 C16 H16A 108.6 . . ? 
C13 C16 H16A 108.6 . . ? 
C15 C16 H16B 108.6 . . ? 
C13 C16 H16B 108.6 . . ? 
H16A C16 H16B 107.6 . . ? 
C18 C17 C20 120.4(3) . . ? 
C18 C17 H17 119.8 . . ? 
C20 C17 H17 119.8 . . ? 
C17 C18 C4 120.1(2) . . ? 
C17 C18 H18 119.9 . . ? 
C4 C18 H18 119.9 . . ? 
C11 C19 C20 120.7(3) . . ? 
C11 C19 H19 119.7 . . ? 
C20 C19 H19 119.7 . . ? 
C19 C20 C17 119.3(2) . . ? 
C19 C20 H20 120.3 . . ? 
C17 C20 H20 120.3 . . ? 
C14 C21 N4 107.1(2) . . ? 
C14 C21 H21 126.4 . . ? 
N4 C21 H21 126.4 . . ? 
N4 C22 H22A 109.5 . . ? 
N4 C22 H22B 109.5 . . ? 
H22A C22 H22B 109.5 . . ? 
N4 C22 H22C 109.5 . . ? 
H22A C22 H22C 109.5 . . ? 
H22B C22 H22C 109.5 . . ? 
C15 C23 C24 113.4(2) . . ? 
C15 C23 H23A 108.9 . . ? 
C24 C23 H23A 108.9 . . ? 
C15 C23 H23B 108.9 . . ? 
C24 C23 H23B 108.9 . . ? 
H23A C23 H23B 107.7 . . ? 
C23 C24 H24A 109.5 . . ? 
C23 C24 H24B 109.5 . . ? 
H24A C24 H24B 109.5 . . ? 
C23 C24 H24C 109.5 . . ? 
H24A C24 H24C 109.5 . . ? 
H24B C24 H24C 109.5 . . ? 
N3 N1 C4 113.5(2) . . ? 
C10 N2 C14 108.2(2) . . ? 
C10 N2 C6 126.7(2) . . ? 
C14 N2 C6 125.1(2) . . ? 
N1 N3 C1 115.2(2) . . ? 
C10 N4 C21 108.7(2) . . ? 
C10 N4 C22 125.0(2) . . ? 
C21 N4 C22 126.3(2) . . ? 
C3 O1 H1 109.5 . . ? 
  
_diffrn_measured_fraction_theta_max    0.998 
_diffrn_reflns_theta_full              26.41 
_diffrn_measured_fraction_theta_full   0.998 
_refine_diff_density_max    0.553 
_refine_diff_density_min   -0.465 
_refine_diff_density_rms    0.058 
